# Supplementary material for: A FOXM1 Dependent Mesenchymal-Epithelial Transition in Retinal Pigment Epithelium Cells
Source: PLoS One. 2015 Jun 29;10(6):e0130379. doi: 10.1371/journal.pone.0130379 (PMC4488273; doi:10.1371/journal.pone.0130379)
Supplement: S1 Table — (XLSX) [file pone.0130379.s005.xlsx]

## Sheet: High vs Low density_D35
List of genes differentially expressed at Day 35 between cultures seeded at High and Low density
logFC	AveExpr	t	P.Value	adj.P.Val	B	PROBE_ID	EG	SYMBOL
-7.86044	10.5011	-71.929	3.69789e-51	1.7792e-46	104.571	2030709	7276	TTR
-4.82546	9.62086	-34.896	3.76459e-36	4.76656e-33	72.2509	3170100	655	BMP7
-3.27698	7.93442	-33.0701	4.66255e-35	4.67362e-32	69.7827	4810273	25928	SOSTDC1
-4.39412	10.2692	-32.2005	1.61695e-34	1.38925e-31	68.5596	840678	5168	ENPP2
4.30137	10.6263	31.4968	4.52501e-34	3.2495e-31	67.5459	6960142	1277	COL1A1
3.80464	11.8317	30.8577	1.17334e-33	7.73343e-31	66.6061	6590132	3486	IGFBP3
-4.24864	7.99052	-30.622	1.67473e-33	1.06023e-30	66.2548	270681	90865	IL33
4.3156	9.21109	30.3427	2.56188e-33	1.58028e-30	65.835	4040671	1278	COL1A2
2.78489	7.80899	28.9054	2.41616e-32	1.16251e-29	63.6151	4480593	2200	FBN1
3.15932	6.65739	28.6765	3.48608e-32	1.59742e-29	63.2519	4220068	970	CD70
-3.35635	11.5899	-28.3118	6.28553e-32	2.72452e-29	62.6676	6960379	6422	SFRP1
3.4837	9.60845	27.9684	1.10177e-31	4.53081e-29	62.1109	5360670	5328	PLAU
4.27182	10.0918	27.6073	2.00109e-31	8.02335e-29	61.5187	7100010	4681	NBL1
-4.63443	7.69917	-27.4118	2.7722e-31	1.0844e-28	61.195	5890280	6425	SFRP5
2.99716	9.69056	27.2792	3.46251e-31	1.30152e-28	60.9742	5290270	6275	S100A4
-3.08791	8.77866	-27.2685	3.52492e-31	1.31471e-28	60.9565	6660601	3162	HMOX1
-3.96496	10.4291	-26.8705	6.91052e-31	2.37495e-28	60.2876	3370113	2487	FRZB
-2.8868	7.32214	-26.7332	8.7342e-31	2.95942e-28	60.0548	4280131	685	BTC
3.1285	7.36692	26.1408	2.42917e-30	7.54045e-28	59.0374	4050128	55959	SULF2
-3.19383	9.00276	-26.0502	2.84582e-30	8.61157e-28	58.8798	5420386	3598	IL13RA2
-3.3731	7.69275	-25.9604	3.33044e-30	9.95284e-28	58.7233	3520246	9547	CXCL14
3.0344	10.2183	24.6119	3.74598e-29	9.01169e-27	56.3118	1940692	4053	LTBP2
-2.98046	11.2684	-24.5293	4.36059e-29	1.03549e-26	56.1603	2190674	3488	IGFBP5
2.7925	6.35769	24.3897	5.64324e-29	1.31805e-26	55.903	5820563	1012	CDH13
3.47696	10.7108	23.3924	3.69339e-28	7.49804e-26	54.0273	2650379	26585	GREM1
-2.86882	7.54899	-23.1979	5.36949e-28	1.05019e-25	53.6534	2060674	760	CA2
-2.7997	7.78998	-22.4595	2.2778e-27	4.02919e-25	52.2085	2230598	3483	IGFALS
1.95096	7.42418	21.4003	1.94167e-26	3.00391e-24	50.0633	1030008	7043	TGFB3
3.85788	10.0056	21.1782	3.07635e-26	4.61107e-24	49.6023	5810685	7057	THBS1
-2.73291	6.10143	-21.0142	4.3325e-26	6.41396e-24	49.2592	2680408	2056	EPO
1.88247	6.25358	20.939	5.07226e-26	7.46321e-24	49.1012	3170687	25818	KLK5
-2.37777	6.83881	-20.3653	1.71533e-25	2.35132e-23	47.8797	2900593	7422	VEGFA
1.93466	13.6188	20.1846	2.53225e-25	3.35638e-23	47.4891	5690687	1490	CTGF
2.68191	10.7655	20.119	2.91886e-25	3.81625e-23	47.3465	730612	5654	HTRA1
2.30308	6.79589	20.0055	3.73553e-25	4.81854e-23	47.0991	5900246	3084	NRG1
-2.21527	7.91923	-19.874	4.9773e-25	6.31868e-23	46.8111	7550066	10461	MERTK
2.81362	7.304	19.6615	7.94092e-25	9.69719e-23	46.3423	4850370	81029	WNT5B
1.89904	11.2871	19.301	1.77055e-24	1.99504e-22	45.5374	2650220	11167	FSTL1
1.89714	10.3294	18.7639	5.97312e-24	6.15397e-22	44.3163	3890551	123920	CMTM3
-2.06529	8.28935	-18.7061	6.81877e-24	6.92148e-22	44.1833	4280577	650	BMP2
3.55195	8.35795	18.5814	9.08394e-24	8.97463e-22	43.8952	2120021	1281	COL3A1
-2.25719	6.4368	-18.5437	9.9111e-24	9.77178e-22	43.8076	5870577	6284	S100A13
2.00234	8.22776	18.2802	1.82723e-23	1.71375e-21	43.1929	7040386	1906	EDN1
-2.00185	7.33824	-18.137	2.55502e-23	2.33712e-21	42.856	1940037	4653	MYOC
-1.85679	6.53478	-17.9602	3.87572e-23	3.47904e-21	42.4372	4920040	1672	DEFB1
-1.91489	8.94426	-17.9393	4.0721e-23	3.63498e-21	42.3875	2320626	23767	FLRT3
-3.11764	10.1345	-17.9046	4.42093e-23	3.91728e-21	42.3049	5670465	133	ADM
1.90635	9.94987	17.8231	5.36615e-23	4.70285e-21	42.1101	110682	6282	S100A11
2.79347	9.33502	17.7542	6.32255e-23	5.46146e-21	41.9452	4200674	3485	IGFBP2
1.60192	8.6578	17.6356	8.3963e-23	7.11231e-21	41.66	4760593	966	CD59
2.38461	9.02601	17.5901	9.36471e-23	7.83607e-21	41.5502	5570102	22943	DKK1
-1.80932	8.435	-17.4407	1.34225e-22	1.10206e-20	41.1882	3190379	7049	TGFBR3
1.64167	9.35782	17.2562	2.10043e-22	1.65945e-20	40.7379	4670162	1512	CTSH
2.66513	9.77742	16.9345	4.62338e-22	3.51976e-20	39.9443	2360356	10272	FSTL3
-1.88482	9.66885	-16.914	4.86348e-22	3.69671e-20	39.8933	6900053	8495	PPFIBP2
1.57107	8.52827	16.8422	5.80958e-22	4.37437e-20	39.7145	2370593	10082	GPC6
2.08909	8.33936	16.8231	6.09165e-22	4.55822e-20	39.6668	6060475	659	BMPR2
2.52785	10.9522	16.6935	8.40919e-22	6.1303e-20	39.3424	70730	2621	GAS6
2.23777	8.25747	16.3386	2.05191e-21	1.3905e-19	38.4448	1820594	1839	HBEGF
-1.85978	7.30448	-15.5314	1.64242e-20	9.97769e-19	36.3509	4860494	718	C3
-1.76281	9.32816	-15.2245	3.69254e-20	2.1561e-18	35.5351	2570240	23213	SULF1
1.80599	6.44824	15.2089	3.84918e-20	2.23401e-18	35.4933	2350132	5801	PTPRR
1.44251	12.7257	14.8706	9.52471e-20	5.20764e-18	34.5808	5390451	27122	DKK3
-1.66151	6.78065	-14.8299	1.06321e-19	5.78025e-18	34.4701	630521	6376	CX3CL1
-1.42648	6.22797	-14.8064	1.13309e-19	6.13936e-18	34.4059	6770603	9241	NOG
1.87257	6.67209	14.0897	8.12404e-19	4.00902e-17	32.4216	5720424	8829	NRP1
1.85792	7.51632	14.044	9.23064e-19	4.52264e-17	32.293	2190113	284217	LAMA1
2.08425	10.7123	13.9101	1.34392e-18	6.4597e-17	31.9145	770408	5054	SERPINE1
1.52153	8.28239	13.6672	2.6717e-18	1.23602e-16	31.2222	1820343	7474	WNT5A
-1.54669	5.90871	-13.5176	4.09419e-18	1.85139e-16	30.7922	6560487	1271	CNTFR
-2.04184	8.09886	-13.307	7.5005e-18	3.29269e-16	30.1822	7400497	3484	IGFBP1
1.83605	12.1029	13.2932	7.80702e-18	3.41773e-16	30.1418	5050382	6678	SPARC
1.35597	6.49332	12.7427	3.9064e-17	1.54439e-15	28.5195	2810767	10148	EBI3
-1.62187	6.54932	-12.6727	4.80815e-17	1.87553e-15	28.3102	4390328	5764	PTN
1.1907	12.493	12.401	1.08225e-16	4.00548e-15	27.4928	7650433	7076	TIMP1
1.47389	10.2987	12.3627	1.21429e-16	4.47011e-15	27.3768	4860546	115908	CTHRC1
1.92525	7.58044	12.2917	1.50412e-16	5.45769e-15	27.1611	1500113	6750	SST
1.60003	5.86815	11.582	1.32297e-15	4.29219e-14	24.9707	4060072	392255	GDF6
1.38659	6.38241	11.4498	1.99784e-15	6.33227e-14	24.5556	4760095	9244	CRLF1
-1.88565	8.21384	-11.423	2.17294e-15	6.8422e-14	24.4709	1990037	1116	CHI3L1
1.05725	12.5794	11.3781	2.50076e-15	7.78278e-14	24.3294	780270	7077	TIMP2
1.57688	7.09959	11.2132	4.20235e-15	1.26766e-13	23.8067	3710044	5327	PLAT
1.18024	8.24944	11.2119	4.21942e-15	1.27201e-13	23.8026	7380719	3489	IGFBP6
1.45711	10.9469	11.1982	4.40553e-15	1.3248e-13	23.7591	2810156	3482	IGF2R
-1.02262	6.14503	-10.8477	1.34367e-14	3.76087e-13	22.6362	3360500	1950	EGF
1.14004	10.7888	10.7348	1.93055e-14	5.29138e-13	22.2713	2760370	811	CALR
-1.57983	8.72043	-10.5449	3.56564e-14	9.4574e-13	21.6537	4780162	5649	RELN
1.37281	8.40254	10.443	4.9638e-14	1.29612e-12	21.3207	7160504	2817	GPC1
-1.48809	6.15773	-10.325	7.29495e-14	1.86004e-12	20.9332	3710296	5345	SERPINF2
1.07054	10.5645	10.2919	8.12874e-14	2.05305e-12	20.8243	6380669	6695	SPOCK1
1.35993	8.86404	10.1021	1.51674e-13	3.71382e-12	20.1966	7510414	3487	IGFBP4
-1.53	8.96351	-10.081	1.62572e-13	3.96451e-12	20.1268	5090671	9518	GDF15
-1.07323	8.48241	-9.93602	2.62627e-13	6.23385e-12	19.6443	1050671	1956	EGFR
1.64774	11.8257	9.90341	2.92637e-13	6.90274e-12	19.5355	6520215	301	ANXA1
1.18432	10.5896	9.84421	3.56284e-13	8.28529e-12	19.3375	1940021	2896	GRN
1.25265	9.13869	9.5111	1.08633e-12	2.35441e-11	18.2164	6400598	1907	EDN2
1.24818	8.00253	9.49099	1.16244e-12	2.50805e-11	18.1484	4230369	4803	NGF
1.10748	6.27212	9.26031	2.53573e-12	5.2295e-11	17.3644	4900520	7857	SCG2
1.12557	7.59764	9.0524	5.14687e-12	1.02076e-10	16.6531	2650390	3976	LIF
-1.19851	10.8267	-8.85935	9.97158e-12	1.9031e-10	15.9888	2900274	114990	VASN
-1.15552	10.5721	-8.77695	1.32394e-11	2.48537e-10	15.7042	830201	25987	TSKU
1.15522	8.39536	8.72411	1.58833e-11	2.95633e-10	15.5213	4210678	27344	PCSK1N
1.31394	11.4197	8.7107	1.66353e-11	3.08554e-10	15.4749	6400397	7837	PXDN
-1.7059	9.43296	-8.65025	2.04969e-11	3.75977e-10	15.2654	6250563	2202	EFEMP1
1.00124	8.78063	8.62258	2.25542e-11	4.1012e-10	15.1694	3830093	29995	LMCD1
1.05196	9.91272	8.54769	2.92296e-11	5.23976e-10	14.9092	4610056	23768	FLRT2
-1.02523	8.03932	-8.54216	2.97951e-11	5.33319e-10	14.8899	4040576	3569	IL6
1.09643	6.66404	8.42845	4.42136e-11	7.79228e-10	14.4939	360377	7039	TGFA
1.16722	6.18514	8.3682	5.45224e-11	9.49092e-10	14.2836	7050064	10267	RAMP1
1.51982	6.53792	8.25544	8.07763e-11	1.37089e-09	13.8894	4560020	6387	CXCL12
-1.05159	9.1764	-8.24445	8.3934e-11	1.41997e-09	13.851	7610537	3148	HMGB2
1.17262	8.08274	8.21206	9.39874e-11	1.57675e-09	13.7375	7510195	7042	TGFB2
1.11206	5.97505	7.98587	2.07567e-10	3.30363e-09	12.9433	2190243	9723	SEMA3E
-1.00001	10.1938	-7.9091	2.71841e-10	4.25069e-09	12.6731	3850433	3304	HSPA1B
-1.24753	7.42151	-7.83926	3.47561e-10	5.34437e-09	12.4269	130044	3383	ICAM1
2.27425	6.0243	7.58547	8.51103e-10	1.2443e-08	11.5303	3060639	6423	SFRP2
1.13339	7.8521	7.55611	9.44226e-10	1.3688e-08	11.4264	4290040	4879	NPPB
1.04216	7.02698	7.40713	1.60024e-09	2.24734e-08	10.8986	7150762	5740	PTGIS
-1.01113	11.4821	-6.65572	2.31453e-08	2.73346e-07	8.23121	730414	348	APOE
-1.48089	10.32	-6.57019	3.13839e-08	3.63594e-07	7.92781	630167	6386	SDCBP
1.95853	7.51213	6.38671	6.0288e-08	6.64688e-07	7.27787	6330270	2239	GPC4
1.09953	6.21808	6.22601	1.06724e-07	1.13204e-06	6.70989	2030161	174	AFP
